# Supplementary material for: Leveraging Physiologically Based Modelling to Provide Insights on the Absorption of Paliperidone Extended-Release Formulation under Fed and Fasting Conditions
Source: Pharmaceutics. 2023 Feb 13;15(2):629. doi: 10.3390/pharmaceutics15020629 (PMC9959113; doi:10.3390/pharmaceutics15020629)
Supplement: Supplementary file 1 [file pharmaceutics-15-00629-s001.zip]

Archive with 1 entries (1 files):
- pharmaceutics-2155509-supplementary.pdf
